# Supplementary material for: Tracking the British agricultural revolution through the isotopic analysis of dated parchment
Source: Sci Rep. 2023 Jan 9;13:61. doi: 10.1038/s41598-022-26013-4 (PMC9829728; doi:10.1038/s41598-022-26013-4)
Supplement: Supplementary file 1 — Supplementary Information. [file 41598_2022_26013_MOESM1_ESM.xlsx]

## Sheet: Supplementary Dataset 1
Sample ID	Collection	Date	Species Identification (ZooMS)	%C	δ13C (‰)	%N	δ15N (‰)	C:N	Atmospheric δ13C (Dombrosky 2020)	Suess correction value (Dombrosky 2020)	δ13C (Suess Corrected) (‰)
CAMP_1730B	Campana et al. 2010	1730	Sheep	38.3	-22.3	13.1	11	3.4	-6.4	0	-22.3
CAMP_1763B	Campana et al. 2010	1763	Sheep	40.9	-21.8	14.1	8.3	3.4	-6.4	0	-21.8
CAMP_1763C	Campana et al. 2010	1763	Sheep	40.8	-21.6	14.2	9.2	3.4	-6.4	0	-21.6
CAMP_1763D	Campana et al. 2010	1763	Sheep	40.2	-21.6	14	9.1	3.4	-6.4	0	-21.6
CAMP_1829A	Campana et al. 2010	1829	Sheep	37.8	-22.9	12.9	9.6	3.4	-6.6	0.2	-22.7
CAMP_1829B	Campana et al. 2010	1829	Sheep	40.6	-21.8	14.1	8.2	3.4	-6.6	0.2	-21.6
CAMP_1829C	Campana et al. 2010	1829	Sheep	40.2	-22.7	13.9	9.4	3.4	-6.6	0.2	-22.5
CAMP_1829E	Campana et al. 2010	1829	Sheep	38.8	-22.7	13.3	14.2	3.4	-6.6	0.2	-22.5
CAMP_1830	Campana et al. 2010	1830	Sheep	40.3	-21.9	13.9	9	3.4	-6.6	0.2	-21.7
CHES01	Cheshire Archive	1786	Sheep	44.6	-22.51	15.9	7.78	3.3	-6.4	0	-22.51
CHES02	Cheshire Archive	1795	Sheep	44.5	-22.36	15.9	7.32	3.3	-6.4	0	-22.36
CHES03	Cheshire Archive	1803	Sheep	43.3	-22.75	15.4	8.67	3.3	-6.4	0	-22.75
CHES04	Cheshire Archive	1803	Sheep	44	-22.61	15.8	8.25	3.2	-6.4	0	-22.61
CHES05	Cheshire Archive	1803	Sheep	43.1	-22.77	15.4	7.86	3.3	-6.4	0	-22.77
CHES06	Cheshire Archive	1803	Sheep	43.2	-23.14	14.9	9.41	3.4	-6.4	0	-23.14
CHES07	Cheshire Archive	1803	Sheep	42.9	-23.14	15.6	8.16	3.2	-6.4	0	-23.14
CHES08	Cheshire Archive	1803	Sheep	43.3	-22.44	15.4	9.47	3.3	-6.4	0	-22.44
CHES09	Cheshire Archive	1803	Sheep	43.1	-22.38	15.4	8.84	3.3	-6.4	0	-22.38
CHES10	Cheshire Archive	1804	Sheep	45.8	-23.25	16	8.49	3.3	-6.4	0	-23.25
CHES11	Cheshire Archive	1805	Sheep	43.1	-23.08	15.5	10.03	3.2	-6.4	0	-23.08
CHES12	Cheshire Archive	1805	Sheep	44.2	-23.11	15.8	10.02	3.3	-6.4	0	-23.11
CHES13	Cheshire Archive	1807	Sheep	43	-23.33	15.2	9.38	3.3	-6.5	0.1	-23.23
CHES14	Cheshire Archive	1808	Sheep	43.1	-22.22	15.3	7.57	3.3	-6.5	0.1	-22.12
CHES15	Cheshire Archive	1813	Sheep	42.4	-22.97	15.2	8.87	3.3	-6.5	0.1	-22.87
DL003	Lee Collection	1717	Sheep	41.4	-22.9	14.5	9.68	3.3	-6.4	0	-22.9
DL004	Lee Collection	1733	Sheep	40.4	-22.47	14.2	8.8	3.3	-6.4	0	-22.47
DL005	Lee Collection	1741	Sheep	43.5	-23.28	15.2	10.82	3.3	-6.4	0	-23.28
DL006	Lee Collection	1770	Sheep	41.9	-23.12	14.3	9.31	3.4	-6.4	0	-23.12
DL007	Lee Collection	1853	Sheep	44.3	-23.42	16	11.77	3.2	-6.7	0.3	-23.12
DL008	Lee Collection	1852	Sheep	43.3	-22.02	15.5	10.05	3.3	-6.7	0.3	-21.72
DL009	Lee Collection	1788	Sheep	41.8	-22.41	14.9	8.71	3.3	-6.4	0	-22.41
DL010	Lee Collection	1756	Sheep	42	-22.4	14.9	7.33	3.3	-6.4	0	-22.4
DL011	Lee Collection	1725	Sheep	41.8	-22.98	14.7	8.12	3.3	-6.4	0	-22.98
DL012	Lee Collection	1789	Sheep	42.7	-23.24	15.3	10.31	3.3	-6.4	0	-23.24
DL013	Lee Collection	1754	Sheep	42.3	-22.39	14.9	7.33	3.3	-6.4	0	-22.39
DL014	Lee Collection	1823	Sheep	41.5	-22.71	14.4	11.18	3.4	-6.5	0.1	-22.61
DL015	Lee Collection	1800	Sheep	42.4	-22.46	15	9.13	3.3	-6.4	0	-22.46
DL016	Lee Collection	1821	Sheep	43.3	-23.08	15.4	8.72	3.3	-6.5	0.1	-22.98
DL017	Lee Collection	1855	Sheep	44.6	-21.97	16	10.93	3.3	-6.7	0.3	-21.67
DL018	Lee Collection	1768	Sheep	42.7	-22.89	14.9	10.13	3.3	-6.4	0	-22.89
DL019	Lee Collection	1820	Sheep	42	-22.68	14.9	8.37	3.3	-6.5	0.1	-22.58
DL020	Lee Collection	1790	Sheep	40.9	-22.91	14.2	11.77	3.4	-6.4	0	-22.91
DL021	Lee Collection	1818	Sheep	41.6	-22.02	14.5	7.52	3.4	-6.5	0.1	-21.92
DL022	Lee Collection	1874	Sheep	43.8	-22.08	15.1	9.88	3.4	-6.7	0.3	-21.78
DL023	Lee Collection	1863	Sheep	43.2	-22.68	14.9	8.82	3.4	-6.7	0.3	-22.38
DL024	Lee Collection	1854	Sheep	43.1	-23.32	15.4	9.51	3.3	-6.7	0.3	-23.02
DL025	Lee Collection	1789	Sheep	42.5	-23.29	15.4	10.97	3.2	-6.4	0	-23.29
DL026	Lee Collection	1759	Sheep	42.5	-22.7	15.2	9.05	3.3	-6.4	0	-22.7
DL027	Lee Collection	1834	Sheep	41.8	-22.58	15.1	9.31	3.2	-6.6	0.2	-22.38
DL028	Lee Collection	1883	Sheep	41.6	-22.25	14.8	9.37	3.3	-6.7	0.3	-21.95
DL029	Lee Collection	1879	Sheep	43.3	-21.09	15.5	9.51	3.3	-6.7	0.3	-20.79
DL030	Lee Collection	1786	Sheep	41.4	-23.15	14.4	7.87	3.4	-6.4	0	-23.15
DL031	Lee Collection	1793	Sheep	41.9	-22.79	15	8.23	3.3	-6.4	0	-22.79
DL032	Lee Collection	1769	Sheep	42.8	-22.35	15.2	8.48	3.3	-6.4	0	-22.35
DL033	Lee Collection	1820	Sheep	43	-22.21	15.4	6.92	3.3	-6.5	0.1	-22.11
DL034	Lee Collection	1812	Sheep	42.2	-22.79	15.1	7.55	3.3	-6.5	0.1	-22.69
DL035	Lee Collection	1499	Sheep	37.1	-22	12.3	8.29	3.5	-6.4	0	-22
DL036	Lee Collection	1769	Sheep	42.3	-23.05	14.9	9.95	3.3	-6.4	0	-23.05
DL037	Lee Collection	1867	Sheep	42.7	-20.91	15.5	9.24	3.2	-6.7	0.3	-20.61
DL038	Lee Collection	1876	Sheep	44.4	-22.22	16	7.33	3.2	-6.7	0.3	-21.92
DL039	Lee Collection	1877	Sheep	43.8	-22.21	15.7	10.93	3.2	-6.7	0.3	-21.91
DL040	Lee Collection	1768	Sheep	41.9	-22.58	14.6	8.71	3.3	-6.4	0	-22.58
DL041	Lee Collection	1805	Sheep	42.2	-22.79	15	8.91	3.3	-6.4	0	-22.79
DL042	Lee Collection	1865	Sheep	43.9	-22.73	15.7	9.98	3.3	-6.7	0.3	-22.43
DL043	Lee Collection	1858	Sheep	43.3	-21.8	15.5	11.18	3.3	-6.7	0.3	-21.5
DL044	Lee Collection	1876	Sheep	43.2	-21.38	15.4	8.98	3.3	-6.7	0.3	-21.08
DL045	Lee Collection	1824	Sheep	43.7	-22.1	15.4	11.48	3.3	-6.5	0.1	-22
DL046	Lee Collection	1881	Sheep	42.6	-23.09	15.3	7.41	3.3	-6.7	0.3	-22.79
DL047	Lee Collection	1768	Sheep	43.8	-22.7	15.1	9.3	3.4	-6.4	0	-22.7
DL048	Lee Collection	1810	Sheep	42.8	-22.32	15.2	9.17	3.3	-6.5	0.1	-22.22
DL049	Lee Collection	1780	Sheep	43	-23.27	15.4	9.65	3.3	-6.4	0	-23.27
DL050	Lee Collection	1853	Sheep	44.1	-21.91	16.2	7.61	3.2	-6.7	0.3	-21.61
DL051	Lee Collection	1872	Sheep	45.3	-21.37	16.3	8.52	3.2	-6.7	0.3	-21.07
DL052	Lee Collection	1877	Sheep	43.9	-20.81	15.9	8.99	3.2	-6.7	0.3	-20.51
DL053	Lee Collection	1761	Sheep	42.3	-23.29	15.1	10.31	3.3	-6.4	0	-23.29
DL054	Lee Collection	1883	Sheep	42.1	-22.49	15	11.13	3.3	-6.7	0.3	-22.19
DL055	Lee Collection	1687	Sheep	41	-22.61	14.3	11.19	3.3	-6.4	0	-22.61
DL056	Lee Collection	1745	Sheep	42.8	-22.94	15.3	8.1	3.3	-6.4	0	-22.94
DL057	Lee Collection	1849	Sheep	41.7	-22.36	14.8	11.12	3.3	-6.7	0.3	-22.06
DL058	Lee Collection	1863	Sheep	40.8	-22.45	14.5	10.53	3.3	-6.7	0.3	-22.15
DL059	Lee Collection	1879	Sheep	43.6	-22.15	15.7	10.01	3.2	-6.7	0.3	-21.85
DL060	Lee Collection	1821	Sheep	40.6	-22.47	14.3	8.63	3.3	-6.5	0.1	-22.37
DL061	Lee Collection	1875	Sheep	43.5	-21.55	15.4	10.12	3.3	-6.7	0.3	-21.25
DL062	Lee Collection	1818	Sheep	42.1	-22.64	14.9	9.08	3.3	-6.5	0.1	-22.54
DL063	Lee Collection	1858	Sheep	43	-22.91	15.6	10.04	3.2	-6.7	0.3	-22.61
DL064	Lee Collection	1829	Sheep	42.6	-22.75	15.2	8.95	3.3	-6.6	0.2	-22.55
DL065	Lee Collection	1817	Sheep	41.1	-21.14	14.4	8.99	3.3	-6.5	0.1	-21.04
DL066	Lee Collection	1891	Sheep	41.4	-21.3	14.8	8.73	3.3	-6.8	0.4	-20.9
DL067	Lee Collection	1762	Sheep	42.5	-22.83	14.8	8.78	3.3	-6.4	0	-22.83
DL068	Lee Collection	1867	Sheep	43.5	-22.96	15.5	9.74	3.3	-6.7	0.3	-22.66
DL069	Lee Collection	1812	Sheep	41.9	-22.62	14.7	7.37	3.3	-6.5	0.1	-22.52
DL070	Lee Collection	1738	Sheep	42.9	-22.99	15.2	7.82	3.3	-6.4	0	-22.99
DL071	Lee Collection	1907	Sheep	42.9	-23.21	15.2	11	3.3	-6.8	0.4	-22.81
DL072	Lee Collection	1723	Sheep	41.2	-22.83	14.6	8.52	3.3	-6.4	0	-22.83
DL073	Lee Collection	1884	Sheep	42.2	-21.87	15.1	9.36	3.3	-6.7	0.3	-21.57
DL074	Lee Collection	1764	Sheep	45.9	-22.78	15.4	7.29	3.5	-6.4	0	-22.78
DL075	Lee Collection	1854	Sheep	44.3	-22.19	15.9	9.44	3.2	-6.7	0.3	-21.89
DL076	Lee Collection	1857	Sheep	44	-20.92	15.8	8.93	3.3	-6.7	0.3	-20.62
DL077	Lee Collection	1850	Sheep	43.6	-22.25	15.6	7.28	3.3	-6.7	0.3	-21.95
DL078	Lee Collection	1831	Sheep	42.6	-22.5	14.7	8.1	3.4	-6.6	0.2	-22.3
DL079	Lee Collection	1786	Sheep	42.4	-22.28	15.4	11.2	3.2	-6.4	0	-22.28
DL080	Lee Collection	1812	Sheep	41.8	-23.08	14.7	9.78	3.3	-6.5	0.1	-22.98
DL081	Lee Collection	1760	Sheep	42.1	-22.23	15	8.57	3.3	-6.4	0	-22.23
DL082	Lee Collection	1806	Sheep	41.2	-22.69	14.7	9.06	3.3	-6.4	0	-22.69
DL083	Lee Collection	1837	Sheep	41.4	-24.46	14.6	7.62	3.3	-6.6	0.2	-24.26
DL084	Lee Collection	1762	Sheep	41	-23.33	14.2	10.28	3.4	-6.4	0	-23.33
DL085	Lee Collection	1852	Sheep	45.8	-21.76	16.4	8.62	3.3	-6.7	0.3	-21.46
DL086	Lee Collection	1832	Sheep	42.8	-22.32	15.2	9.11	3.3	-6.6	0.2	-22.12
DL087	Lee Collection	1837	Sheep	44	-22.26	15.3	10.12	3.4	-6.6	0.2	-22.06
DL088	Lee Collection	1823	Sheep	44	-22.97	15.7	9.2	3.3	-6.5	0.1	-22.87
DL089	Lee Collection	1889	Sheep	41.5	-22.96	14.7	8.53	3.3	-6.7	0.3	-22.66
DL090	Lee Collection	1802	Sheep	42.8	-23.77	14.8	9.17	3.4	-6.4	0	-23.77
DL092	Lee Collection	1757	Sheep	42.8	-21.82	15.1	7.43	3.3	-6.4	0	-21.82
DL093	Lee Collection	1791	Sheep	41.9	-23.37	14.9	9.52	3.3	-6.4	0	-23.37
DL094	Lee Collection	1849	Sheep	42.5	-21.75	15.4	9.84	3.2	-6.7	0.3	-21.45
DL095	Lee Collection	1859	Sheep	43.1	-21.88	15.5	9.48	3.3	-6.7	0.3	-21.58
DL096	Lee Collection	1796	Sheep	40.9	-22.48	13.7	8.57	3.5	-6.4	0	-22.48
DL097	Lee Collection	1869	Sheep	42.2	-21.2	15.1	9.61	3.3	-6.7	0.3	-20.9
DL098	Lee Collection	1823	Sheep	43.9	-22.91	15.7	8.62	3.3	-6.5	0.1	-22.81
DL099	Lee Collection	1773	Sheep	43.8	-22.88	15.6	9.98	3.3	-6.4	0	-22.88
DL100	Lee Collection	1858	Sheep	44.1	-23.19	15.8	11.1	3.3	-6.7	0.3	-22.89
DL101	Lee Collection	1766	Sheep	42.6	-23.58	15.2	11.8	3.3	-6.4	0	-23.58
DL102	Lee Collection	1899	Sheep	41.5	-21.97	14.5	8.73	3.3	-6.8	0.4	-21.57
DL103	Lee Collection	1882	Sheep	42.6	-22.35	15.3	10.22	3.2	-6.7	0.3	-22.05
DL104	Lee Collection	1824	Sheep	41.6	-23.07	14.3	7.48	3.4	-6.5	0.1	-22.97
DL105	Lee Collection	1761	Sheep	42	-22.73	15.1	8.32	3.3	-6.4	0	-22.73
DL106	Lee Collection	1832	Sheep	42.1	-23.35	14.9	9.45	3.3	-6.6	0.2	-23.15
DL107	Lee Collection	1742	Sheep	42.8	-23.13	15.1	12.46	3.3	-6.4	0	-23.13
DL108	Lee Collection	1760	Sheep	42.3	-22.31	15.2	9.23	3.2	-6.4	0	-22.31
DL109	Lee Collection	1854	Sheep	42.2	-22.21	14.9	11.21	3.3	-6.7	0.3	-21.91
DL110	Lee Collection	1728	Sheep	41.7	-22.51	14.8	9.92	3.3	-6.4	0	-22.51
DL111	Lee Collection	1828	Sheep	41.7	-23.2	14.1	11.26	3.5	-6.6	0.2	-23
DL112	Lee Collection	1839	Sheep	44.1	-22.35	15.9	8.42	3.2	-6.6	0.2	-22.15
DL113	Lee Collection	1757	Sheep	40.7	-23.28	13.9	9.64	3.4	-6.4	0	-23.28
DL114	Lee Collection	1860	Sheep	42.8	-22.1	15.3	11.26	3.3	-6.7	0.3	-21.8
DL115	Lee Collection	1858	Sheep	42.3	-21.99	14.5	8.71	3.4	-6.7	0.3	-21.69
DL116	Lee Collection	1768	Sheep	44.2	-22.76	15.8	8.74	3.3	-6.4	0	-22.76
DL117	Lee Collection	1803	Sheep	44	-22.53	15.8	8.91	3.2	-6.4	0	-22.53
DL118	Lee Collection	1784	Sheep	41.8	-22.96	14.7	8.42	3.3	-6.4	0	-22.96
DL119	Lee Collection	1889	Sheep	41.7	-23	14.9	11.38	3.3	-6.7	0.3	-22.7
DL120	Lee Collection	1859	Sheep	44.1	-21.94	15.9	8.56	3.2	-6.7	0.3	-21.64
DL121	Lee Collection	1768	Sheep	42.7	-22.99	15.2	9.01	3.3	-6.4	0	-22.99
DL122	Lee Collection	1754	Sheep	43.4	-23.24	15.3	8.78	3.3	-6.4	0	-23.24
DL123	Lee Collection	1794	Sheep/Goat	41.2	-22.02	14.3	8.96	3.4	-6.4	0	-22.02
DL124	Lee Collection	1792	Sheep	45.2	-22.7	16.1	9.23	3.3	-6.4	0	-22.7
DL125	Lee Collection	1881	Sheep	41	-22.1	14.5	9.58	3.3	-6.7	0.3	-21.8
DL126	Lee Collection	1833	Sheep	42.7	-22.39	15.1	8.74	3.3	-6.6	0.2	-22.19
DL127	Lee Collection	1737	Sheep	42.8	-22.93	15.2	8.83	3.3	-6.4	0	-22.93
DL128	Lee Collection	1730	Sheep	42.5	-22.81	14.9	9.39	3.3	-6.4	0	-22.81
DL129	Lee Collection	1769	Sheep	42.5	-22.96	15.2	8.83	3.3	-6.4	0	-22.96
DL130	Lee Collection	1576	Sheep	41.4	-22.7	14.5	6.7	3.3	-6.4	0	-22.7
DL131	Lee Collection	1787	Sheep	43.3	-22.64	15.5	8.64	3.3	-6.4	0	-22.64
DL132	Lee Collection	1833	Sheep	41.6	-23.43	14	7	3.5	-6.6	0.2	-23.23
DL133	Lee Collection	1873	Sheep	42.2	-22.21	14.9	10.3	3.3	-6.7	0.3	-21.91
DL134	Lee Collection	1718	Sheep	40.6	-23.51	14.4	6.42	3.3	-6.4	0	-23.51
DL135	Lee Collection	1735	Sheep	43.6	-22.9	15.7	7.26	3.2	-6.4	0	-22.9
DL136	Lee Collection	1854	Sheep	43.2	-23.16	15.4	9.1	3.3	-6.7	0.3	-22.86
DL137	Lee Collection	1877	Sheep	43.3	-22.45	15.4	10.32	3.3	-6.7	0.3	-22.15
DL138	Lee Collection	1894	Sheep	41.4	-22.25	14.8	8.84	3.3	-6.8	0.4	-21.85
DL139	Lee Collection	1691	Sheep	40.7	-22.87	14.4	11.62	3.3	-6.4	0	-22.87
DL140	Lee Collection	1819	Sheep	41.7	-22.63	14.6	9.04	3.3	-6.5	0.1	-22.53
DL141	Lee Collection	1768	Sheep	40.6	-22.73	13.9	8.73	3.4	-6.4	0	-22.73
DL142	Lee Collection	1881	Sheep/Goat	41.4	-22.29	14.6	8.76	3.3	-6.7	0.3	-21.99
DL143	Lee Collection	1687	Sheep	43.2	-22.09	15.5	8.51	3.3	-6.4	0	-22.09
DL144	Lee Collection	1742	Sheep	43.2	-23.11	15	10.41	3.4	-6.4	0	-23.11
DL145	Lee Collection	1815	Sheep/Goat	41.2	-21.38	14.5	9.03	3.3	-6.5	0.1	-21.28
DL146	Lee Collection	1737	Sheep	41.7	-22.62	14.7	8.25	3.3	-6.4	0	-22.62
DL147	Lee Collection	1854	Sheep	41.3	-23.16	14.5	9.15	3.3	-6.7	0.3	-22.86
DL148	Lee Collection	1676	Sheep/Goat	40.5	-22.95	14.3	8.48	3.3	-6.4	0	-22.95
DL149	Lee Collection	1800	Sheep/Goat	41.6	-23.12	14	9.54	3.5	-6.4	0	-23.12
DL150	Lee Collection	1737	Sheep/Goat	42.2	-22.5	14.9	9.18	3.3	-6.4	0	-22.5
DL151	Lee Collection	1840	Sheep	43.2	-22.84	15.4	9.51	3.3	-6.6	0.2	-22.64
DL152	Lee Collection	1774	Sheep	45.8	-22.79	16.1	6.52	3.3	-6.4	0	-22.79
DL153	Lee Collection	1798	Sheep	42.4	-23.11	15	8.61	3.3	-6.4	0	-23.11
DL154	Lee Collection	1770	Sheep	41.4	-22.63	14.7	9.32	3.3	-6.4	0	-22.63
DL156	Lee Collection	1787	Sheep	42.9	-22.61	15.1	7.45	3.3	-6.4	0	-22.61
DL157	Lee Collection	1687	Sheep	42.6	-22.76	15.4	8.78	3.2	-6.4	0	-22.76
DL158	Lee Collection	1858	Sheep	43	-21.29	15.5	9.08	3.2	-6.7	0.3	-20.99
DL159	Lee Collection	1734	Sheep	42	-23.13	14.6	10.76	3.3	-6.4	0	-23.13
DL160	Lee Collection	1768	Sheep	42.4	-22.7	15	9.01	3.3	-6.4	0	-22.7
DL161	Lee Collection	1866	Sheep	43.1	-21.74	15.4	10.94	3.3	-6.7	0.3	-21.44
DL162	Lee Collection	1776	Sheep	42.3	-23.1	15	10.65	3.3	-6.4	0	-23.1
DL163	Lee Collection	1687	Sheep	42.4	-22.59	14.8	13.48	3.3	-6.4	0	-22.59
DL164	Lee Collection	1796	Sheep	43.6	-22.69	15.6	10.28	3.3	-6.4	0	-22.69
DL166	Lee Collection	1868	Sheep	43.3	-21.9	15.6	10.42	3.2	-6.7	0.3	-21.6
DL167	Lee Collection	1870	Sheep	42.1	-21.84	14.9	10.54	3.3	-6.7	0.3	-21.54
DL169	Lee Collection	1755	Sheep	40.6	-23.2	14.1	9.45	3.4	-6.4	0	-23.2
DL170	Lee Collection	1783	Sheep	45	-22.52	15.7	9.59	3.3	-6.4	0	-22.52
DL171	Lee Collection	1786	Sheep	44.4	-22.68	16.1	7.32	3.2	-6.4	0	-22.68
DL172	Lee Collection	1804	Sheep/Goat	41.8	-23	14.5	8.77	3.4	-6.4	0	-23
DL173	Lee Collection	1815	Sheep	41.2	-21.42	14.5	8.92	3.3	-6.5	0.1	-21.32
DL174	Lee Collection	1877	Sheep	39.1	-22.32	13.7	10.48	3.3	-6.7	0.3	-22.02
DL176	Lee Collection	1764	Sheep	43	-22.91	15.5	7.4	3.2	-6.4	0	-22.91
DL177	Lee Collection	1761	Sheep	42.9	-23.21	15.4	10.75	3.2	-6.4	0	-23.21
DL178	Lee Collection	1845	Sheep	45.9	-22.18	16.4	9.18	3.3	-6.6	0.2	-21.98
DL179	Lee Collection	1793	Sheep	42.8	-22.5	15.3	10.02	3.3	-6.4	0	-22.5
DL180	Lee Collection	1892	Sheep	41.2	-22.54	14.3	8.51	3.4	-6.8	0.4	-22.14
DL181	Lee Collection	1774	Sheep	41.7	-22.54	14.8	7.7	3.3	-6.4	0	-22.54
DL182	Lee Collection	1812	Sheep	42.5	-22.95	14.8	10.15	3.3	-6.5	0.1	-22.85
DL183	Lee Collection	1729	Sheep	42.4	-23.25	15.1	11.75	3.3	-6.4	0	-23.25
DL184	Lee Collection	1820	Sheep	38.1	-22.39	12.7	8.99	3.5	-6.5	0.1	-22.29
DL185	Lee Collection	1730	Sheep	41.1	-22.4	14.4	9.95	3.3	-6.4	0	-22.4
DL186	Lee Collection	1795	Sheep	42	-23.5	14.7	8.99	3.3	-6.4	0	-23.5
DL187	Lee Collection	1794	Sheep	44.5	-22.36	16	7.76	3.2	-6.4	0	-22.36
DL188	Lee Collection	1786	Sheep	42.9	-22.55	15.4	8.91	3.3	-6.4	0	-22.55
DL189	Lee Collection	1737	Sheep	40.6	-22.87	14.3	11.29	3.3	-6.4	0	-22.87
DL190	Lee Collection	1823	Sheep	42.9	-22.51	15.4	8.69	3.2	-6.5	0.1	-22.41
DL191	Lee Collection	1846	Sheep	42.1	-23.32	15	8.02	3.3	-6.6	0.2	-23.12
DL192	Lee Collection	1782	Sheep	42.2	-22.42	14.8	8.04	3.3	-6.4	0	-22.42
DL193	Lee Collection	1870	Sheep	42.7	-22.86	15.2	11.17	3.3	-6.7	0.3	-22.56
DL194	Lee Collection	1770	Sheep	41.8	-22.76	14.9	8.93	3.3	-6.4	0	-22.76
DL195	Lee Collection	1881	Sheep	41.5	-23.71	14.7	10.56	3.3	-6.7	0.3	-23.41
DL196	Lee Collection	1654	Sheep	40.6	-23.61	14.3	9.88	3.3	-6.4	0	-23.61
DL197	Lee Collection	1764	Sheep	41.7	-22.4	14.9	10.99	3.3	-6.4	0	-22.4
DL198	Lee Collection	1891	Sheep	39.7	-22.31	13.8	9.22	3.4	-6.8	0.4	-21.91
DL199	Lee Collection	1843	Sheep	41.9	-22.17	14.6	8.38	3.3	-6.6	0.2	-21.97
DL200	Lee Collection	1853	Sheep	44.4	-22.91	16.1	8.93	3.2	-6.7	0.3	-22.61
DL201	Lee Collection	1854	Sheep	42.8	-22.03	15.4	10.45	3.2	-6.7	0.3	-21.73
DL202	Lee Collection	1801	Sheep	41.9	-23.2	13.8	8.59	3.5	-6.4	0	-23.2
DL203	Lee Collection	1728	Sheep	42.2	-22.74	15	9.38	3.3	-6.4	0	-22.74
DL204	Lee Collection	1604	Sheep	40.8	-22.66	13.6	7.44	3.5	-6.4	0	-22.66
DL205	Lee Collection	1880	Sheep	42.7	-21.36	15.4	7.73	3.2	-6.7	0.3	-21.06
DL206	Lee Collection	1717	Sheep	40.8	-22.67	14.2	9.88	3.3	-6.4	0	-22.67
DL207	Lee Collection	1810	Sheep	40.9	-22.82	14.3	8.81	3.3	-6.5	0.1	-22.72
DL208	Lee Collection	1646	Sheep	44.5	-23.89	16.1	8.4	3.2	-6.4	0	-23.89
DL209	Lee Collection	1706	Sheep	42.6	-23.2	15.4	8.81	3.2	-6.4	0	-23.2
DL210	Lee Collection	1752	Sheep	40.9	-22.36	14.4	12.96	3.3	-6.4	0	-22.36
DL211	Lee Collection	1795	Sheep	42.9	-23.06	15.1	10.37	3.3	-6.4	0	-23.06
DL212	Lee Collection	1795	Sheep	42.3	-22.65	14.5	9.35	3.4	-6.4	0	-22.65
DL213	Lee Collection	1707	Sheep	41.7	-22.97	14.6	7.45	3.3	-6.4	0	-22.97
DL214	Lee Collection	1752	Sheep	42.1	-23.31	14.8	9.95	3.3	-6.4	0	-23.31
DL215	Lee Collection	1705	Sheep	41.5	-22.5	14.9	8.93	3.3	-6.4	0	-22.5
DL216	Lee Collection	1865	Sheep/Goat	40.2	-22.71	14.3	11.74	3.3	-6.7	0.3	-22.41
DL217	Lee Collection	1877	Sheep	41.9	-21.42	14.8	10.35	3.3	-6.7	0.3	-21.12
DL218	Lee Collection	1786	Sheep	42.1	-22.56	14.2	8.72	3.5	-6.4	0	-22.56
DL219	Lee Collection	1687	Sheep	40.2	-22.93	14	8.42	3.3	-6.4	0	-22.93
DL220	Lee Collection	1742	Sheep	42.2	-22.84	14.9	9.99	3.3	-6.4	0	-22.84
DL221	Lee Collection	1854	Sheep	42.6	-22.12	15.4	10.07	3.2	-6.7	0.3	-21.82
DL222	Lee Collection	1779	Sheep	42.9	-22.98	15.5	10.14	3.2	-6.4	0	-22.98
DL223	Lee Collection	1838	Sheep/Goat	42.3	-22.56	15.1	7.97	3.3	-6.6	0.2	-22.36
DL224	Lee Collection	1610	Sheep	41.4	-23.5	14.6	9.83	3.3	-6.4	0	-23.5
DL225	Lee Collection	1735	Sheep	42.2	-23.16	14.6	9.15	3.4	-6.4	0	-23.16
DL226	Lee Collection	1735	Sheep	41	-23.67	14.4	6.64	3.3	-6.4	0	-23.67
DL227	Lee Collection	1717	Sheep	42.2	-22.44	14.9	10.28	3.3	-6.4	0	-22.44
DL228	Lee Collection	1760	Sheep	42.2	-22.53	15	8.48	3.3	-6.4	0	-22.53
DL229	Lee Collection	1783	Sheep	41.8	-22.76	14.7	9.26	3.3	-6.4	0	-22.76
DL230	Lee Collection	1688	Sheep	40.6	-21.86	14.7	6.73	3.2	-6.4	0	-21.86
DL231	Lee Collection	1761	Sheep	42.9	-22.78	15.5	8.13	3.2	-6.4	0	-22.78
DL232	Lee Collection	1875	Sheep	42.9	-21.71	15.4	10.17	3.2	-6.7	0.3	-21.41
DL233	Lee Collection	1760	Sheep	42.4	-23.16	15.3	8.4	3.2	-6.4	0	-23.16
DL234	Lee Collection	1793	Sheep	40.8	-23.05	14.6	9.14	3.3	-6.4	0	-23.05
DL236	Lee Collection	1634	Sheep	41.7	-23.06	14.7	11.87	3.3	-6.4	0	-23.06
DL237	Lee Collection	1759	Sheep	42	-22.77	14.8	9.07	3.3	-6.4	0	-22.77
DL238	Lee Collection	1726	Sheep	41.8	-22.37	14.6	9.87	3.3	-6.4	0	-22.37
DL239	Lee Collection	1865	Sheep	40.5	-21.23	14.4	9.02	3.3	-6.7	0.3	-20.93
DL240	Lee Collection	1767	Sheep	41.5	-23.31	14.5	10.72	3.3	-6.4	0	-23.31
DL241	Lee Collection	1829	Sheep	42.9	-22.71	14.7	11.09	3.4	-6.6	0.2	-22.51
DL242	Lee Collection	1757	Sheep	41.8	-22.37	14.6	9.87	3.3	-6.4	0	-22.37
DL244	Lee Collection	1677	Sheep	41.9	-22.6	14.5	9.17	3.4	-6.4	0	-22.6
DL245	Lee Collection	1852	Sheep	42.5	-22.25	14.9	10.33	3.3	-6.7	0.3	-21.95
DL246	Lee Collection	1787	Sheep	43.4	-22.41	15.2	8.51	3.3	-6.4	0	-22.41
DL247	Lee Collection	1899	Sheep	41.3	-23.6	14.4	9.31	3.4	-6.8	0.4	-23.2
DL248	Lee Collection	1705	Sheep	41.5	-22.89	14.9	8.4	3.3	-6.4	0	-22.89
DL249	Lee Collection	1854	Sheep	41.1	-22.07	14.3	8.66	3.3	-6.7	0.3	-21.77
DL250	Lee Collection	1878	Sheep	43	-23.41	15.3	10.65	3.3	-6.7	0.3	-23.11
DL251	Lee Collection	1683	Sheep	42	-23.91	15	8.32	3.3	-6.4	0	-23.91
DL252	Lee Collection	1738	Sheep	39.6	-23.17	13.6	8.82	3.4	-6.4	0	-23.17
DL253	Lee Collection	1724	Sheep	41.6	-22.98	14.9	8.63	3.3	-6.4	0	-22.98
DL254	Lee Collection	1755	Sheep	43.6	-22.72	15.7	8.85	3.2	-6.4	0	-22.72
EB01	Doherty Collection	1913	Sheep	43.4	-23.09	15.7	11.33	3.2	-6.9	0.5	-22.59
EB02	Doherty Collection	1913	Sheep	44.2	-22.62	16.1	7.92	3.2	-6.9	0.5	-22.12
EB03	Doherty Collection	1913	Sheep	40.7	-18.85	13.6	7.9	3.5	-6.9	0.5	-18.35
EB04	Doherty Collection	1927	Sheep	40.6	-17.73	13.9	7.92	3.4	-6.9	0.5	-17.23
EB05	Doherty Collection	1940	Sheep	41.5	-18.61	14.3	8.17	3.4	-7	0.6	-18.01
EB06	Doherty Collection	1940	Sheep	41.6	-18.48	14.5	7.98	3.3	-7	0.6	-17.88
EB07	Doherty Collection	1932	Sheep	42.8	-16.44	16	7.45	3.1	-6.9	0.5	-15.94
EB08	Doherty Collection	1932	Sheep	42.8	-19.85	15.7	8.09	3.2	-6.9	0.5	-19.35
Hull01	Hull History Centre	1870	Sheep	42.7	-22.76	15.4	9.13	3.2	-6.7	0.3	-22.46
Hull02	Hull History Centre	1870	Sheep	42.9	-22.17	15.6	7.45	3.2	-6.7	0.3	-21.87
Hull03	Hull History Centre	1870	Sheep	43	-21.64	15.6	11.4	3.2	-6.7	0.3	-21.34
Hull04	Hull History Centre	1877	Sheep	42.8	-22.69	15.6	10.72	3.2	-6.7	0.3	-22.39
Hull05	Hull History Centre	1879	Sheep	43	-22.72	15.4	9.24	3.3	-6.7	0.3	-22.42
Hull06	Hull History Centre	1881	Sheep	43	-22.87	15.6	12.36	3.2	-6.7	0.3	-22.57
Hull07	Hull History Centre	1887	Sheep	43.2	-22.51	15.5	9.53	3.3	-6.7	0.3	-22.21
Hull08	Hull History Centre	1894	Sheep	41.7	-23.09	15.1	10	3.2	-6.8	0.4	-22.69
Hull09	Hull History Centre	1899	Sheep	43.2	-21.81	15.5	9.11	3.2	-6.8	0.4	-21.41
Hull10	Hull History Centre	1907	Sheep	45	-21.32	16.1	9.81	3.3	-6.8	0.4	-20.92
Hull11	Hull History Centre	1912	Sheep	43	-20.91	15.4	10.58	3.2	-6.9	0.5	-20.41
Hull12	Hull History Centre	1913	Sheep	43.4	-21.99	15.6	8.7	3.2	-6.9	0.5	-21.49
Hull13	Hull History Centre	1917	Sheep	43.7	-22.3	15.6	8.25	3.3	-6.9	0.5	-21.8
Hull14	Hull History Centre	1922	Sheep	43.2	-22.58	15.5	10.47	3.3	-6.9	0.5	-22.08
Hull15	Hull History Centre	1969	Sheep	41.7	-20.99	14	6.9	3.5	-7.3	0.9	-20.09
Hull16	Hull History Centre	1568	Sheep	43.2	-22.08	15.5	8.9	3.3	-6.4	0	-22.08
Hull17	Hull History Centre	1638	Sheep	43.6	-23.1	15.6	12.47	3.3	-6.4	0	-23.1
Hull18	Hull History Centre	1638	Sheep	43	-23.08	15.3	9.82	3.3	-6.4	0	-23.08
Hull19	Hull History Centre	1652	Sheep	43.1	-23.07	15.3	9.24	3.3	-6.4	0	-23.07
Hull20	Hull History Centre	1700	Sheep	43.2	-22.64	15.2	10.62	3.3	-6.4	0	-22.64
Hull21	Hull History Centre	1700	Sheep	43.3	-22.51	15	10.03	3.4	-6.4	0	-22.51
Hull22	Hull History Centre	1700	Sheep	43.2	-22.97	15	8.06	3.4	-6.4	0	-22.97
Hull23	Hull History Centre	1769	Sheep	43	-22.9	14.9	7.75	3.4	-6.4	0	-22.9
Hull24	Hull History Centre	1769	Sheep	44.7	-22.69	15.6	7.48	3.3	-6.4	0	-22.69
Hull25	Hull History Centre	1794	Sheep	43.2	-22.66	14.9	7.05	3.4	-6.4	0	-22.66
Hull26	Hull History Centre	1794	Sheep	43.7	-22.61	15	8.23	3.4	-6.4	0	-22.61
Hull27	Hull History Centre	1795	Sheep	45.7	-22.61	15.7	6.25	3.4	-6.4	0	-22.61
Hull28	Hull History Centre	1795	Sheep	47.3	-22.64	16.1	7.31	3.4	-6.4	0	-22.64
Hull29	Hull History Centre	1803	Sheep	43.6	-23.15	15.7	8.43	3.2	-6.4	0	-23.15
Hull35	Hull History Centre	1839	Sheep	44.6	-21.55	15.6	11.32	3.3	-6.6	0.2	-21.35
Hull36	Hull History Centre	1870	Sheep	42.7	-21.63	16	11.26	3.1	-6.7	0.3	-21.33
Hull37	Hull History Centre	1877	Sheep	43.7	-23	15.8	10.66	3.2	-6.7	0.3	-22.7
Hull38	Hull History Centre	1922	Sheep	44	-22.76	16.1	10.38	3.2	-6.9	0.5	-22.26
LIN01	Lincoln Archives	1742	Sheep	43.8	-22.22	15.6	7.78	3.3	-6.4	0	-22.22
LIN02	Lincoln Archives	1742	Sheep	43.4	-22.77	15.3	9.26	3.3	-6.4	0	-22.77
LIN03	Lincoln Archives	1742	Sheep	42	-22.56	15	8.69	3.3	-6.4	0	-22.56
LIN04	Lincoln Archives	1742	Sheep	43.6	-22.52	15.6	9.03	3.3	-6.4	0	-22.52
LIN05	Lincoln Archives	1742	Sheep	42.8	-23.07	15.4	8.53	3.2	-6.4	0	-23.07
LIN06	Lincoln Archives	1749	Sheep	42.8	-22.4	15.4	7.94	3.2	-6.4	0	-22.4
LIN07	Lincoln Archives	1766	Sheep	43.6	-22.59	14.6	8.54	3.5	-6.4	0	-22.59
LIN08	Lincoln Archives	1913	Sheep	44.3	-22.2	15.2	9.18	3.4	-6.9	0.5	-21.7
LIN09	Lincoln Archives	1766	Sheep	44.7	-23.7	16.9	9.89	3.1	-6.4	0	-23.7
RT001	Tye Collection	1849	Sheep	42.5	-23.07	15.3	9.4	3.2	-6.7	0.3	-22.77
RT002	Tye Collection	1849	Sheep	44.6	-23.12	16.2	11.03	3.2	-6.7	0.3	-22.82
RT003	Tye Collection	1849	Sheep	42.8	-22.06	15.4	8.97	3.3	-6.7	0.3	-21.76
RT004	Tye Collection	1845	Sheep	40.3	-22.75	14.5	11.02	3.2	-6.6	0.2	-22.55
RT005	Tye Collection	1845	Sheep	42.7	-21.96	15.6	9.35	3.2	-6.6	0.2	-21.76
RT006	Tye Collection	1848	Sheep	42.9	-22.31	15.5	9.06	3.2	-6.7	0.3	-22.01
RT007	Tye Collection	1848	Sheep	42.9	-22.07	15.4	9.94	3.3	-6.7	0.3	-21.77
RT008	Tye Collection	1844	Sheep	41.6	-22.47	15.1	9.63	3.2	-6.6	0.2	-22.27
RT009	Tye Collection	1844	Sheep	43.3	-22.53	15.5	9.1	3.3	-6.6	0.2	-22.33
RT010	Tye Collection	1844	Sheep	42.7	-21.81	15.5	9.73	3.2	-6.6	0.2	-21.61
RT011	Tye Collection	1844	Sheep	42.6	-22.22	15.4	10.27	3.2	-6.6	0.2	-22.02
RT012	Tye Collection	1844	Sheep/Goat	42.8	-21.48	15.5	8.84	3.2	-6.6	0.2	-21.28
RT013	Tye Collection	1844	Sheep	43.6	-22.67	15.9	10.59	3.2	-6.6	0.2	-22.47
RT014	Tye Collection	1844	Sheep	42.3	-22.93	15.3	8.89	3.2	-6.6	0.2	-22.73
RT015	Tye Collection	1844	Sheep	43	-21.87	15.6	8.74	3.2	-6.6	0.2	-21.67
RT016	Tye Collection	1843	Sheep	42.3	-23.2	15.4	11.87	3.2	-6.6	0.2	-23
RT017	Tye Collection	1843	Sheep	43.1	-22.22	15.6	9.73	3.2	-6.6	0.2	-22.02
RT018	Tye Collection	1843	Sheep	42.7	-22.71	15.5	10.8	3.2	-6.6	0.2	-22.51
RT019	Tye Collection	1842	Sheep	41.9	-23.83	15	9.82	3.3	-6.6	0.2	-23.63
RT020	Tye Collection	1842	Sheep	43.1	-22.04	15.4	8.58	3.3	-6.6	0.2	-21.84
RT021	Tye Collection	1842	Sheep	42.6	-22.06	15.3	9.73	3.2	-6.6	0.2	-21.86
RT022	Tye Collection	1842	Sheep	42.5	-22.64	15.2	9.38	3.3	-6.6	0.2	-22.44
RT023	Tye Collection	1835	Sheep	43.1	-22.71	15.5	11.01	3.3	-6.6	0.2	-22.51
RT024	Tye Collection	1835	Sheep	42.9	-21.87	15.3	9.07	3.3	-6.6	0.2	-21.67
RT025	Tye Collection	1835	Sheep	43	-22.29	15.4	10.04	3.3	-6.6	0.2	-22.09
RT026	Tye Collection	1834	Sheep	42.3	-22.4	15.2	8.36	3.3	-6.6	0.2	-22.2
RT027	Tye Collection	1834	Sheep	42.5	-22	15	6.9	3.3	-6.6	0.2	-21.8
RT028	Tye Collection	1834	Sheep	43	-23.01	15.5	9.04	3.2	-6.6	0.2	-22.81
RT029	Tye Collection	1834	Sheep	42.5	-22.76	15.5	9.27	3.2	-6.6	0.2	-22.56
RT030	Tye Collection	1833	Sheep	43.5	-23.01	15.6	8.53	3.2	-6.6	0.2	-22.81
RT031	Tye Collection	1833	Sheep	43.2	-21.71	15.5	7.58	3.3	-6.6	0.2	-21.51
RT032	Tye Collection	1832	Sheep	42.5	-22.83	15.3	8.3	3.2	-6.6	0.2	-22.63
RT033	Tye Collection	1832	Sheep	43.3	-22.71	15.5	9.05	3.3	-6.6	0.2	-22.51
RT034	Tye Collection	1830	Sheep	42.6	-22.67	15.4	9.31	3.2	-6.6	0.2	-22.47
RT035	Tye Collection	1830	Sheep	43	-22.85	15.4	7.93	3.2	-6.6	0.2	-22.65
RT036	Tye Collection	1830	Sheep	42.2	-22.65	15.2	8.91	3.2	-6.6	0.2	-22.45
RT037	Tye Collection	1830	Sheep	42.6	-22.64	15.3	9.31	3.2	-6.6	0.2	-22.44
RT038	Tye Collection	1829	Sheep	42.9	-22.34	15.4	8.16	3.2	-6.6	0.2	-22.14
RT039	Tye Collection	1829	Sheep	42.4	-22.88	15	9.92	3.3	-6.6	0.2	-22.68
RT040	Tye Collection	1829	Sheep	42.6	-22.21	15.4	11.45	3.2	-6.6	0.2	-22.01
RT041	Tye Collection	1829	Sheep	42.9	-22.91	15.4	9.47	3.3	-6.6	0.2	-22.71
RT042	Tye Collection	1829	Sheep	43	-22.42	15.4	10.45	3.3	-6.6	0.2	-22.22
RT043	Tye Collection	1828	Sheep	42.8	-22.81	15.3	9.46	3.3	-6.6	0.2	-22.61
RT044	Tye Collection	1828	Sheep	42.7	-22.63	15.3	9.45	3.2	-6.6	0.2	-22.43
RT045	Tye Collection	1828	Sheep	42.9	-22.81	15.5	8.91	3.2	-6.6	0.2	-22.61
RT046	Tye Collection	1824	Sheep	43.9	-23.54	15.8	11.36	3.2	-6.5	0.1	-23.44
RT047	Tye Collection	1824	Sheep	43.3	-22.83	15.7	10.21	3.2	-6.5	0.1	-22.73
RT048	Tye Collection	1824	Sheep	44	-22.06	15.7	8.01	3.3	-6.5	0.1	-21.96
RT049	Tye Collection	1825	Sheep	43.5	-22.35	15	9.11	3.4	-6.5	0.1	-22.25
RT050	Tye Collection	1825	Sheep	42.9	-23.94	15.5	9	3.2	-6.5	0.1	-23.84
RT051	Tye Collection	1825	Sheep	43.2	-23.33	15.6	6.44	3.2	-6.5	0.1	-23.23
RT052	Tye Collection	1825	Sheep	42.5	-22.56	15.1	8.16	3.3	-6.5	0.1	-22.46
RT053	Tye Collection	1825	Sheep	43.1	-22.5	15.4	8.15	3.3	-6.5	0.1	-22.4
RT054	Tye Collection	1825	Sheep	42.1	-21.82	15.1	8.3	3.2	-6.5	0.1	-21.72
RT055	Tye Collection	1825	Sheep	43.4	-22.64	15.7	8.72	3.2	-6.5	0.1	-22.54
RT056	Tye Collection	1825	Sheep	43.5	-22.44	15.5	10.09	3.3	-6.5	0.1	-22.34
RT057	Tye Collection	1825	Sheep	44.6	-21.86	16	8.98	3.3	-6.5	0.1	-21.76
RT058	Tye Collection	1825	Sheep	43.3	-22.28	14.8	10.74	3.4	-6.5	0.1	-22.18
RT059	Tye Collection	1825	Sheep	43.2	-21.7	15.5	7.17	3.3	-6.5	0.1	-21.6
RT060	Tye Collection	1824	Sheep	43.8	-21.65	15.6	8.01	3.3	-6.5	0.1	-21.55
RT061	Tye Collection	1824	Sheep	43.4	-21.81	15.6	8.71	3.3	-6.5	0.1	-21.71
RT062	Tye Collection	1824	Sheep	43.6	-21.87	15.4	8.8	3.3	-6.5	0.1	-21.77
RT063	Tye Collection	1824	Sheep	43	-22.22	15.4	7.3	3.3	-6.5	0.1	-22.12
RT064	Tye Collection	1824	Sheep	44.9	-22.41	16	9	3.3	-6.5	0.1	-22.31
RT065	Tye Collection	1824	Sheep	43.4	-22.36	15.4	6.51	3.3	-6.5	0.1	-22.26
RT066	Tye Collection	1824	Sheep	43.6	-22.22	15.3	6.26	3.3	-6.5	0.1	-22.12
RT067	Tye Collection	1824	Sheep	43.4	-22.83	14.9	9.78	3.4	-6.5	0.1	-22.73
RT068	Tye Collection	1824	Sheep	43.5	-21.2	15.2	7.77	3.3	-6.5	0.1	-21.1
RT069	Tye Collection	1824	Sheep	43.4	-22.23	14.9	8.29	3.4	-6.5	0.1	-22.13
RT070	Tye Collection	1824	Sheep	44.1	-22.18	14.8	8.55	3.5	-6.5	0.1	-22.08
RT071	Tye Collection	1824	Sheep	43.3	-22.94	14.9	8.91	3.4	-6.5	0.1	-22.84
RT072	Tye Collection	1824	Sheep	43.4	-22.14	14.9	11.2	3.4	-6.5	0.1	-22.04
RT073	Tye Collection	1824	Sheep	42.3	-22.07	15.2	9.98	3.3	-6.5	0.1	-21.97
RT074	Tye Collection	1824	Sheep	42.9	-23.02	15.3	9.39	3.3	-6.5	0.1	-22.92
RT075	Tye Collection	1824	Sheep	42.7	-22.4	15.2	8.29	3.3	-6.5	0.1	-22.3
RT076	Tye Collection	1824	Sheep	42.7	-23.39	15.1	10.34	3.3	-6.5	0.1	-23.29
RT077	Tye Collection	1823	Sheep	43.7	-22.76	15.9	8.97	3.2	-6.5	0.1	-22.66
RT078	Tye Collection	1823	Sheep	44.6	-23.5	16.2	8.23	3.2	-6.5	0.1	-23.4
RT079	Tye Collection	1823	Sheep	44.5	-21.51	16.1	7.87	3.2	-6.5	0.1	-21.41
RT080	Tye Collection	1823	Sheep	44.4	-23.87	15.7	9.2	3.3	-6.5	0.1	-23.77
RT081	Tye Collection	1823	Sheep	44.5	-22.6	15.7	9.21	3.3	-6.5	0.1	-22.5
RT082	Tye Collection	1822	Sheep	44.4	-22.64	15.7	7.89	3.3	-6.5	0.1	-22.54
RT083	Tye Collection	1822	Sheep	44.4	-22.12	15.9	10.18	3.3	-6.5	0.1	-22.02
RT084	Tye Collection	1822	Sheep	44.4	-22.71	15.9	7.98	3.3	-6.5	0.1	-22.61
RT085	Tye Collection	1822	Sheep	44	-22.59	15.7	8.54	3.3	-6.5	0.1	-22.49
RT086	Tye Collection	1822	Sheep	44.6	-22.75	15.9	8.61	3.3	-6.5	0.1	-22.65
RT087	Tye Collection	1822	Sheep	44.3	-22.8	16	8.39	3.2	-6.5	0.1	-22.7
RT088	Tye Collection	1822	Sheep	43.9	-23.13	15.5	8.72	3.3	-6.5	0.1	-23.03
RT089	Tye Collection	1822	Sheep	46.4	-23.58	16.4	10.22	3.3	-6.5	0.1	-23.48
RT090	Tye Collection	1822	Sheep	45.2	-23.57	15.2	9.12	3.5	-6.5	0.1	-23.47
RT091	Tye Collection	1822	Sheep	43.9	-22.81	15.8	9.28	3.2	-6.5	0.1	-22.71
RT092	Tye Collection	1822	Sheep	43.1	-21.53	15.4	7.45	3.3	-6.5	0.1	-21.43
RT093	Tye Collection	1822	Sheep	44.7	-21.67	16.1	7.65	3.2	-6.5	0.1	-21.57
RT094	Tye Collection	1822	Sheep	43.8	-22.29	15.6	10.08	3.3	-6.5	0.1	-22.19
RT095	Tye Collection	1822	Sheep	44.5	-23.32	16	10.06	3.2	-6.5	0.1	-23.22
RT096	Tye Collection	1822	Sheep	44.3	-22.3	15.6	9.66	3.3	-6.5	0.1	-22.2
RT097	Tye Collection	1822	Sheep	44.5	-22.2	15.9	9.19	3.3	-6.5	0.1	-22.1
RT098	Tye Collection	1822	Sheep	44.3	-23.28	15.8	9.61	3.3	-6.5	0.1	-23.18
RT100	Tye Collection	1822	Sheep	44.2	-21.96	15.6	10.11	3.3	-6.5	0.1	-21.86
RT101	Tye Collection	1822	Sheep	45.3	-21.99	15.9	9.56	3.3	-6.5	0.1	-21.89
RT102	Tye Collection	1822	Sheep	43.6	-22.8	15.6	10.73	3.3	-6.5	0.1	-22.7
RT103	Tye Collection	1822	Sheep	44.5	-22.09	15.9	9.36	3.3	-6.5	0.1	-21.99
RT104	Tye Collection	1822	Sheep	43.3	-22.93	15.3	7.96	3.3	-6.5	0.1	-22.83
RT105	Tye Collection	1822	Sheep/Goat	44.1	-23.32	15.9	9.85	3.2	-6.5	0.1	-23.22
RT106	Tye Collection	1822	Sheep/Goat	43.9	-22.12	15.4	8.28	3.3	-6.5	0.1	-22.02
RT107	Tye Collection	1822	Sheep	44.4	-22.96	15.6	9.22	3.3	-6.5	0.1	-22.86
RT108	Tye Collection	1822	Sheep	44.1	-23.15	15.8	9.54	3.2	-6.5	0.1	-23.05
RT109	Tye Collection	1822	Sheep	44.6	-21.98	15.6	7.39	3.3	-6.5	0.1	-21.88
RT110	Tye Collection	1822	Sheep	44.2	-21.76	15.7	9.3	3.3	-6.5	0.1	-21.66
RT111	Tye Collection	1822	Sheep	44	-22.51	15.7	6.69	3.3	-6.5	0.1	-22.41
RT112	Tye Collection	1822	Sheep	43.8	-22.16	15.8	8.86	3.2	-6.5	0.1	-22.06
RT113	Tye Collection	1822	Sheep	44.1	-21.68	15.9	7.53	3.2	-6.5	0.1	-21.58
RT114	Tye Collection	1822	Sheep	43.9	-22.22	15.8	8.65	3.2	-6.5	0.1	-22.12
RT115	Tye Collection	1822	Sheep	43.3	-22.64	15.6	9.79	3.2	-6.5	0.1	-22.54
RT116	Tye Collection	1821	Sheep	44.2	-22.39	15.9	8.3	3.2	-6.5	0.1	-22.29
RT117	Tye Collection	1821	Sheep	41.2	-22.65	14.8	6.87	3.2	-6.5	0.1	-22.55
RT118	Tye Collection	1821	Sheep	44.1	-22.54	15.7	9.4	3.3	-6.5	0.1	-22.44
RT119	Tye Collection	1771	Sheep	43.7	-23.31	15.4	13.61	3.3	-6.4	0	-23.31
RT120	Tye Collection	1771	Sheep	43.2	-23.01	15.5	9.52	3.2	-6.4	0	-23.01
RT121	Tye Collection	1763	Sheep	43.7	-23.27	15.8	12.24	3.2	-6.4	0	-23.27
RT122	Tye Collection	1762	Sheep	43.2	-22.71	15.5	9.19	3.2	-6.4	0	-22.71
RT123	Tye Collection	1756	Sheep	43.1	-23.01	15.2	10.4	3.3	-6.4	0	-23.01
RT124	Tye Collection	1756	Sheep	43.9	-23.04	15.5	9.14	3.3	-6.4	0	-23.04
RT125	Tye Collection	1756	Sheep	42.5	-22.15	15.1	9.19	3.3	-6.4	0	-22.15
RT126	Tye Collection	1756	Sheep	43.1	-22.63	15.5	9.88	3.2	-6.4	0	-22.63
RT127	Tye Collection	1731	Sheep	43.7	-22.36	15.6	9.82	3.3	-6.4	0	-22.36
RT128	Tye Collection	1730	Sheep	42.7	-22.37	15.3	8.28	3.2	-6.4	0	-22.37
RT129	Tye Collection	1730	Sheep	43.3	-22.28	15.3	8.18	3.3	-6.4	0	-22.28
RT130	Tye Collection	1708	Sheep	43.2	-22.48	15.3	8.36	3.3	-6.4	0	-22.48
RT131	Tye Collection	1708	Sheep	43	-22.74	15.2	10.51	3.3	-6.4	0	-22.74
RT132	Tye Collection	1708	Sheep	42.8	-22.33	15.2	6.89	3.3	-6.4	0	-22.33
RT133	Tye Collection	1708	Sheep	45.5	-22.75	16.3	9.52	3.3	-6.4	0	-22.75
RT134	Tye Collection	1708	Sheep	42.8	-22.78	14.9	8.9	3.4	-6.4	0	-22.78
RT135	Tye Collection	1708	Sheep	43	-22.36	15.4	10.4	3.3	-6.4	0	-22.36
RT136	Tye Collection	1691	Sheep	41.8	-23.31	15.2	9.58	3.2	-6.4	0	-23.31
RT137	Tye Collection	1691	Sheep	42	-22.95	15.1	7.76	3.3	-6.4	0	-22.95
RT138	Tye Collection	1691	Sheep	43.2	-23.33	14.9	10.41	3.4	-6.4	0	-23.33
RT139	Tye Collection	1688	Sheep	41.9	-23.1	14.9	8.24	3.3	-6.4	0	-23.1
RT140	Tye Collection	1688	Sheep	42.7	-22.81	15.1	8.85	3.3	-6.4	0	-22.81
RT141	Tye Collection	1685	Sheep	42.9	-23.05	15.6	8.53	3.2	-6.4	0	-23.05
RT142	Tye Collection	1685	Sheep	42.5	-23.28	15.5	9.34	3.2	-6.4	0	-23.28
RT143	Tye Collection	1681	Sheep	42.1	-22.9	14.9	9.53	3.3	-6.4	0	-22.9
RT144	Tye Collection	1681	Sheep	43	-22.64	14.8	10.36	3.4	-6.4	0	-22.64
RT145	Tye Collection	1679	Sheep	42.4	-22.83	15.2	8.34	3.2	-6.4	0	-22.83
RT146	Tye Collection	1670	Sheep/Goat	42.3	-22.53	15.2	10.65	3.2	-6.4	0	-22.53
RT147	Tye Collection	1670	Sheep	43.9	-22.71	15.3	11.78	3.4	-6.4	0	-22.71
RT148	Tye Collection	1669	Sheep	42.7	-22.57	14.8	9.86	3.4	-6.4	0	-22.57
RT149	Tye Collection	1669	Sheep	42.5	-22.34	15	9.55	3.3	-6.4	0	-22.34
RT150	Tye Collection	1663	Sheep	43	-23.32	15.2	9.68	3.3	-6.4	0	-23.32
RT151	Tye Collection	1663	Sheep	40.2	-22.41	13.6	9.34	3.5	-6.4	0	-22.41
RT152	Tye Collection	1660	Sheep	43	-23.09	15.4	10.97	3.3	-6.4	0	-23.09
RT153	Tye Collection	1655	Sheep	38.5	-23.15	14	11.19	3.2	-6.4	0	-23.15
RT154	Tye Collection	1655	Sheep/Goat	42	-22.93	15	9.54	3.3	-6.4	0	-22.93
RT155	Tye Collection	1655	Sheep/Goat	42.5	-22.05	15	7.01	3.3	-6.4	0	-22.05
RT156	Tye Collection	1655	Sheep	42.5	-21.86	15.4	8.22	3.2	-6.4	0	-21.86
RT157	Tye Collection	1653	Sheep	42.5	-22.23	15.5	6.55	3.2	-6.4	0	-22.23
RT158	Tye Collection	1651	Sheep	43.1	-22.98	15.5	8.92	3.2	-6.4	0	-22.98
RT159	Tye Collection	1640	Sheep	43.1	-22.54	15.4	7.91	3.3	-6.4	0	-22.54
RT160	Tye Collection	1641	Sheep	42.7	-21.98	15.5	9.81	3.2	-6.4	0	-21.98
RT161	Tye Collection	1641	Sheep	42.7	-22.84	15.3	6.8	3.3	-6.4	0	-22.84
RT162	Tye Collection	1641	Sheep	43.3	-23.29	15.7	7.39	3.2	-6.4	0	-23.29
RT163	Tye Collection	1852	Sheep	43.7	-22.39	15.9	10.79	3.2	-6.7	0.3	-22.09
RT164	Tye Collection	1852	Sheep	43.4	-22.01	15.8	9.32	3.2	-6.7	0.3	-21.71
RT165	Tye Collection	1852	Sheep	42.8	-22.42	15.5	10.06	3.2	-6.7	0.3	-22.12
RT166	Tye Collection	1852	Sheep	44	-22.86	15.8	7.72	3.2	-6.7	0.3	-22.56
RT167	Tye Collection	1852	Sheep	43.7	-22.03	15.6	10.78	3.3	-6.7	0.3	-21.73
RT168	Tye Collection	1852	Sheep	42.7	-22.25	15.3	9.54	3.2	-6.7	0.3	-21.95
RT169	Tye Collection	1854	Sheep	42.9	-22.77	15.6	11.19	3.2	-6.7	0.3	-22.47
RT170	Tye Collection	1854	Sheep	44	-22.08	16	8.75	3.2	-6.7	0.3	-21.78
RT171	Tye Collection	1854	Sheep	43.8	-21.99	15.9	8.49	3.2	-6.7	0.3	-21.69
RT172	Tye Collection	1854	Sheep	43	-22.05	15.6	9.2	3.2	-6.7	0.3	-21.75
RT173	Tye Collection	1854	Sheep	43.3	-23.14	15.8	7.94	3.2	-6.7	0.3	-22.84
RT174	Tye Collection	1857	Sheep	43.3	-21.25	15.7	8.33	3.2	-6.7	0.3	-20.95
RT175	Tye Collection	1857	Sheep	43.2	-23.07	15.6	10.51	3.2	-6.7	0.3	-22.77
RT176	Tye Collection	1857	Sheep	42.9	-22.37	15.5	7.73	3.2	-6.7	0.3	-22.07
RT177	Tye Collection	1857	Sheep	43.6	-21.49	15.8	8.2	3.2	-6.7	0.3	-21.19
RT178	Tye Collection	1858	Sheep	43.7	-23.11	15.9	8.4	3.2	-6.7	0.3	-22.81
RT179	Tye Collection	1858	Sheep	43.4	-21.36	15.8	9.51	3.2	-6.7	0.3	-21.06
RT180	Tye Collection	1864	Sheep	44.2	-22	15.9	8.49	3.2	-6.7	0.3	-21.7
RT181	Tye Collection	1864	Sheep	43.3	-21.66	15.8	8.21	3.2	-6.7	0.3	-21.36
RT182	Tye Collection	1864	Sheep	44.7	-22.99	15.6	10.23	3.3	-6.7	0.3	-22.69
RT183	Tye Collection	1864	Sheep	44.1	-21.91	16	10.06	3.2	-6.7	0.3	-21.61
RT184	Tye Collection	1864	Sheep	44.9	-22.22	15.6	8.72	3.4	-6.7	0.3	-21.92
RT185	Tye Collection	1864	Sheep	44	-21.46	15.9	9.19	3.2	-6.7	0.3	-21.16
RT186	Tye Collection	1864	Sheep	44.7	-21.97	16.2	9.77	3.2	-6.7	0.3	-21.67
RT187	Tye Collection	1866	Sheep	43.6	-24.62	16	8.34	3.2	-6.7	0.3	-24.32
RT188	Tye Collection	1866	Sheep	44.3	-21.22	16	9.76	3.2	-6.7	0.3	-20.92
RT189	Tye Collection	1866	Sheep	43.5	-21.65	15.9	9.02	3.2	-6.7	0.3	-21.35
RT190	Tye Collection	1866	Sheep	43.6	-21.94	15.9	8.43	3.2	-6.7	0.3	-21.64
RT191	Tye Collection	1867	Sheep	46.1	-23.63	15.2	11.71	3.5	-6.7	0.3	-23.33
RT192	Tye Collection	1867	Sheep	44.4	-23.48	15.7	9.37	3.3	-6.7	0.3	-23.18
RT193	Tye Collection	1869	Sheep	43.9	-23.13	15.9	8.42	3.2	-6.7	0.3	-22.83
RT194	Tye Collection	1869	Sheep	43.7	-22.01	15.9	9.82	3.2	-6.7	0.3	-21.71
RT195	Tye Collection	1869	Sheep	44.6	-21.61	16.2	8.92	3.2	-6.7	0.3	-21.31
RT196	Tye Collection	1878	Sheep	44.5	-22.21	16.1	8.55	3.2	-6.7	0.3	-21.91
RT197	Tye Collection	1878	Sheep	44.4	-23.48	15.7	9.37	3.3	-6.7	0.3	-23.18
RT198	Tye Collection	1878	Sheep	43.9	-23.13	15.9	8.42	3.2	-6.7	0.3	-22.83
RT199	Tye Collection	1878	Sheep	43.2	-22.12	15.4	9.16	3.3	-6.7	0.3	-21.82
RT200	Tye Collection	1878	Sheep	44.6	-21.61	16.2	8.92	3.2	-6.7	0.3	-21.31
RT201	Tye Collection	1878	Sheep	44.5	-22.21	16.1	8.55	3.2	-6.7	0.3	-21.91
RT202	Tye Collection	1879	Sheep	43.2	-22.47	15.3	8.36	3.3	-6.7	0.3	-22.17
RT203	Tye Collection	1879	Sheep	43.1	-22.72	14.9	7.78	3.4	-6.7	0.3	-22.42
RT204	Tye Collection	1879	Sheep	42.7	-22.23	15.4	8.62	3.2	-6.7	0.3	-21.93
RT205	Tye Collection	1879	Sheep	43.9	-22.46	15.7	8.67	3.3	-6.7	0.3	-22.16
RT206	Tye Collection	1883	Sheep	41.9	-22.46	15	8.3	3.3	-6.7	0.3	-22.16
RT207	Tye Collection	1865	Sheep	42.9	-22.74	15.2	9.85	3.3	-6.7	0.3	-22.44
RT208	Tye Collection	1883	Sheep	42.7	-21.22	15.4	8.85	3.2	-6.7	0.3	-20.92
RT209	Tye Collection	1883	Sheep	41.1	-23.25	14.5	10.21	3.3	-6.7	0.3	-22.95
RT210	Tye Collection	1883	Sheep	43	-21.43	15.4	10.37	3.3	-6.7	0.3	-21.13
RT211	Tye Collection	1884	Sheep	42	-22.8	15	10.67	3.3	-6.7	0.3	-22.5
RT212	Tye Collection	1884	Sheep	41.7	-23.03	15	7.49	3.2	-6.7	0.3	-22.73
RT213	Tye Collection	1884	Sheep	42.4	-23.35	15.2	7.53	3.2	-6.7	0.3	-23.05
RT214	Tye Collection	1884	Sheep	41.8	-23.54	15.1	8.05	3.2	-6.7	0.3	-23.24
RT215	Tye Collection	1811	Sheep	44.2	-22.52	15.8	8.31	3.3	-6.5	0.1	-22.42
RT216	Tye Collection	1817	Sheep	42.6	-21.21	15	7.29	3.3	-6.5	0.1	-21.11
RT217	Tye Collection	1861	Sheep	42.6	-23.21	15.3	11.55	3.2	-6.7	0.3	-22.91
RT218	Tye Collection	1861	Sheep	43.6	-21.82	15.7	8.66	3.2	-6.7	0.3	-21.52
RT219	Tye Collection	1861	Sheep	43.8	-23.72	14.9	9.08	3.4	-6.7	0.3	-23.42
RT220	Tye Collection	1861	Sheep	44.4	-22.92	15.3	9.76	3.4	-6.7	0.3	-22.62
RT221	Tye Collection	1864	Sheep	42.5	-22.09	15.4	10.05	3.2	-6.7	0.3	-21.79
RT222	Tye Collection	1864	Sheep	42	-23.23	15	8.58	3.3	-6.7	0.3	-22.93
RT223	Tye Collection	1864	Sheep	42.7	-23.3	15.5	7.57	3.2	-6.7	0.3	-23
RT224	Tye Collection	1866	Sheep	44.5	-21.93	16.3	9.61	3.2	-6.7	0.3	-21.63
RT225	Tye Collection	1866	Sheep	44	-21.21	15.9	9.88	3.2	-6.7	0.3	-20.91
RT226	Tye Collection	1867	Sheep	43.8	-21.65	15.9	7.76	3.2	-6.7	0.3	-21.35
RT227	Tye Collection	1867	Sheep	43.8	-21.77	15.9	8.06	3.2	-6.7	0.3	-21.47
RT228	Tye Collection	1867	Sheep	43.8	-21.89	15.9	8.32	3.2	-6.7	0.3	-21.59
RT229	Tye Collection	1881	Sheep	43.2	-22.8	15.6	6.5	3.2	-6.7	0.3	-22.5
RT230	Tye Collection	1881	Sheep	42.8	-19.61	15.5	9.07	3.2	-6.7	0.3	-19.31
RT231	Tye Collection	1869	Sheep	43.1	-21.19	15.4	8.84	3.3	-6.7	0.3	-20.89
RT232	Tye Collection	1869	Sheep	43.2	-21.24	15.5	8.77	3.3	-6.7	0.3	-20.94
RT233	Tye Collection	1872	Sheep	42.2	-21.66	15.3	8.96	3.2	-6.7	0.3	-21.36
RT234	Tye Collection	1874	Sheep	43.4	-21.5	15.7	6.63	3.2	-6.7	0.3	-21.2
RT235	Tye Collection	1874	Sheep	42.8	-23.14	15.5	9.77	3.2	-6.7	0.3	-22.84
RT236	Tye Collection	1885	Sheep	42.2	-21.85	15.2	9.49	3.2	-6.7	0.3	-21.55
RT237	Tye Collection	1885	Sheep	42.8	-21.51	15.4	9.08	3.3	-6.7	0.3	-21.21
RT238	Tye Collection	1885	Sheep	43.1	-21.96	15.7	9.37	3.2	-6.7	0.3	-21.66
RT239	Tye Collection	1885	Sheep	42.9	-22.58	15.5	9.57	3.2	-6.7	0.3	-22.28
RT240	Tye Collection	1885	Sheep	42.6	-21.72	15.3	8.75	3.2	-6.7	0.3	-21.42
RT241	Tye Collection	1885	Sheep	43	-23.58	15.4	9.25	3.2	-6.7	0.3	-23.28
RT242	Tye Collection	1890	Sheep	43.2	-22.17	15.5	8.99	3.3	-6.7	0.3	-21.87
RT243	Tye Collection	1890	Sheep	43.2	-21.02	15.5	8.99	3.3	-6.7	0.3	-20.72
RT244	Tye Collection	1890	Sheep	43.3	-21.51	15.5	9.25	3.3	-6.7	0.3	-21.21
RT245	Tye Collection	1891	Sheep	43.4	-21.75	15.9	9.08	3.2	-6.8	0.4	-21.35
RT246	Tye Collection	1891	Sheep	43.2	-22.64	15.8	8.89	3.2	-6.8	0.4	-22.24
RT247	Tye Collection	1904	Sheep	43	-22.01	15.6	9.42	3.2	-6.8	0.4	-21.61
RT248	Tye Collection	1904	Sheep	43	-23.19	15.6	6.8	3.2	-6.8	0.4	-22.79
RT249	Tye Collection	1904	Sheep	43.8	-23.07	15.8	9.12	3.2	-6.8	0.4	-22.67
RT250	Tye Collection	1904	Sheep	43.2	-22.91	15.6	9.08	3.2	-6.8	0.4	-22.51
RT251	Tye Collection	1879	Sheep	43.3	-22.19	15.4	8.82	3.3	-6.7	0.3	-21.89
RT252	Tye Collection	1852	Sheep	43.5	-22.22	15.7	9.69	3.2	-6.7	0.3	-21.92
RT253	Tye Collection	1852	Sheep	44	-22.01	15.8	11.19	3.2	-6.7	0.3	-21.71
RT254	Tye Collection	1822	Sheep	43.3	-23.33	15.4	8.43	3.3	-6.5	0.1	-23.23
RW01	Wills Collection	1652	Sheep	42	-23.41	15.1	10.42	3.2	-6.4	0	-23.41
RW01b	Wills Collection	1652	Sheep	41.9	-23.72	15	10.94	3.3	-6.4	0	-23.72
RW02	Wills Collection	1690	Sheep	42.8	-22.47	15.4	8.11	3.2	-6.4	0	-22.47
RW02b	Wills Collection	1690	Sheep	42.4	-22.89	15	9.28	3.3	-6.4	0	-22.89
RW03	Wills Collection	1710	Sheep	42.9	-22.97	15.3	8.95	3.3	-6.4	0	-22.97
RW04	Wills Collection	1712	Sheep	42.9	-22.99	15.3	8.96	3.3	-6.4	0	-22.99
RW05	Wills Collection	1712	Sheep	41.5	-22.25	14.9	5.76	3.3	-6.4	0	-22.25
RW06	Wills Collection	1712	Sheep	42.4	-23.32	14.8	10.62	3.3	-6.4	0	-23.32
RW08	Wills Collection	1767	Sheep	42.2	-23.05	15.1	7.92	3.3	-6.4	0	-23.05
RW09	Wills Collection	1767	Sheep	42.1	-23.01	14.6	7.6	3.4	-6.4	0	-23.01
RW10	Wills Collection	1775	Sheep	41.9	-22.47	15.1	8.05	3.2	-6.4	0	-22.47
RW11	Wills Collection	1786	Sheep	42.5	-23.68	15.2	9.55	3.3	-6.4	0	-23.68
RW12	Wills Collection	1790	Sheep	43.3	-23.57	15.5	10.9	3.3	-6.4	0	-23.57
RW12b	Wills Collection	1790	Sheep	42.6	-23.63	15.4	9.44	3.2	-6.4	0	-23.63
TL01	Lord Collection	1592	Sheep	44.9	-22.8	15.7	9.84	3.3	-6.4	0	-22.8
TL02	Lord Collection	1607	Sheep	43.9	-22.93	15.6	9.13	3.3	-6.4	0	-22.93
TL03	Lord Collection	1608	Sheep	44	-22.47	15.6	9.57	3.3	-6.4	0	-22.47
TL04	Lord Collection	1608	Sheep	44.1	-22.46	15.6	5.81	3.3	-6.4	0	-22.46
TL05	Lord Collection	1613	Sheep	44	-22.99	15.8	7.85	3.3	-6.4	0	-22.99
TL06	Lord Collection	1637	Sheep	44.4	-22.48	16	6.78	3.2	-6.4	0	-22.48
TL07	Lord Collection	1651	Sheep	43.9	-22.67	15.8	7.52	3.2	-6.4	0	-22.67
TL08	Lord Collection	1662	Sheep	43.9	-22.44	15.7	7.85	3.3	-6.4	0	-22.44
TL09	Lord Collection	1668	Sheep	43.9	-22.59	15.8	10.91	3.2	-6.4	0	-22.59
TL10	Lord Collection	1670	Sheep	43.9	-22.78	15.8	8.4	3.2	-6.4	0	-22.78
TL11	Lord Collection	1677	Sheep	44.1	-22.73	15.6	8.77	3.3	-6.4	0	-22.73
TL12	Lord Collection	1686	Sheep	44.1	-22.6	15.9	5.6	3.2	-6.4	0	-22.6
TL13	Lord Collection	1696	Sheep	46	-21.98	16.5	8.92	3.2	-6.4	0	-21.98
TL14	Lord Collection	1697	Sheep	44.5	-22.54	16.1	10.61	3.2	-6.4	0	-22.54
TL15	Lord Collection	1699	Sheep	44.2	-23.17	15.7	11.17	3.3	-6.4	0	-23.17
TL16	Lord Collection	1662	Sheep	44.3	-22.54	16.1	6.4	3.2	-6.4	0	-22.54
TL17	Lord Collection	1707	Sheep	44.3	-22.43	15.8	8.08	3.3	-6.4	0	-22.43
TL18	Lord Collection	1717	Sheep	43.9	-22.95	15.5	10.54	3.3	-6.4	0	-22.95
TL19	Lord Collection	1719	Sheep	44.3	-23.26	15.7	8.29	3.3	-6.4	0	-23.26
TL20	Lord Collection	1723	Sheep/Goat	43.9	-22.27	15.8	6.07	3.2	-6.4	0	-22.27
TL21	Lord Collection	1725	Sheep	44.1	-22.18	15.7	9.94	3.3	-6.4	0	-22.18
TL22	Lord Collection	1736	Sheep	44.6	-22.98	15.8	9.44	3.3	-6.4	0	-22.98
TL23	Lord Collection	1739	Sheep	45.4	-23.09	15.7	12.7	3.4	-6.4	0	-23.09
TL24	Lord Collection	1746	Sheep	44.4	-22.88	15.9	10.61	3.3	-6.4	0	-22.88
TL25	Lord Collection	1756	Sheep/Goat	43.8	-23.13	15.8	10.13	3.2	-6.4	0	-23.13
TL26	Lord Collection	1756	Sheep	43.6	-22.34	15.5	10.47	3.3	-6.4	0	-22.34
TL27	Lord Collection	1760	Sheep/Goat	45.1	-22.97	16.1	9.1	3.3	-6.4	0	-22.97
TL28	Lord Collection	1768	Sheep/Goat	44.8	-22.68	15.9	9.5	3.3	-6.4	0	-22.68
TL29	Lord Collection	1768	Sheep	44.5	-23.16	16.2	9.46	3.2	-6.4	0	-23.16
TL30	Lord Collection	1778	Sheep	43.9	-22.18	16	9.07	3.2	-6.4	0	-22.18
TL31	Lord Collection	1790	Sheep	42.3	-22.72	15.3	9.86	3.2	-6.4	0	-22.72
TL32	Lord Collection	1790	Sheep	44.1	-22.79	15.9	7.84	3.2	-6.4	0	-22.79
TL33	Lord Collection	1793	Sheep/Goat	44.6	-22.58	15.8	10.68	3.3	-6.4	0	-22.58
TL34	Lord Collection	1790	Sheep	44.6	-22.89	15.8	10.68	3.3	-6.4	0	-22.89
TL35	Lord Collection	1839	Sheep	44.2	-22.33	15.9	8.98	3.3	-6.6	0.2	-22.13
TL36	Lord Collection	1839	Sheep	44.4	-22.18	15.9	8.9	3.3	-6.6	0.2	-21.98
TL37	Lord Collection	1839	Sheep	44.6	-22.18	16.3	7.47	3.2	-6.6	0.2	-21.98
TL38	Lord Collection	1839	Sheep	44.1	-21.84	15.9	9.96	3.2	-6.6	0.2	-21.64
TL39	Lord Collection	1860	Sheep	44.9	-22.42	16	6.72	3.3	-6.7	0.3	-22.12
TL40	Lord Collection	1839	Sheep	44	-22.31	16	9.31	3.2	-6.6	0.2	-22.11
TL41	Lord Collection	1860	Sheep	44.5	-23.18	16.3	10.29	3.2	-6.7	0.3	-22.88
TL42	Lord Collection	1607	Sheep	43.8	-22.92	16	8.13	3.2	-6.4	0	-22.92
TL45	Lord Collection	1860	Sheep	43.4	-23.01	15.5	11.14	3.3	-6.7	0.3	-22.71
TL46	Lord Collection	1861	Sheep	43.1	-22.82	15.7	10.76	3.2	-6.7	0.3	-22.52
TL48	Lord Collection	1861	Sheep	42.9	-21.6	15.5	10.79	3.2	-6.7	0.3	-21.3
TL50	Lord Collection	1880	Sheep	43.2	-22.58	15.5	9.62	3.2	-6.7	0.3	-22.28
TL51	Lord Collection	1891	Sheep	43	-20.88	15.5	8.83	3.2	-6.8	0.4	-20.48
TL52	Lord Collection	1893	Sheep	42.8	-20.85	15.3	9.22	3.3	-6.8	0.4	-20.45
WEST01	Westminster Deed	1707	Sheep	42.8	-22.17	16	8.77	3.1	-6.4	0	-22.17
